# Supplementary material for: Analysis of Microbial Community Diversity on the Epidermis of Wine Grapes in Manasi’s Vineyard, Xinjiang
Source: Foods. 2022 Oct 12;11(20):3174. doi: 10.3390/foods11203174 (PMC9602134; doi:10.3390/foods11203174)
Supplement: Supplementary file 1 [file foods-11-03174-s001.zip]

Archive with 1 entries (1 files):
- foods-1948292-supplementary.pdf
